# Supplementary material for: Novel minimally invasive carpal tunnel release using a specialized surgical kit: a prospective multi-center case series
Source: BMC Musculoskelet Disord. 2025 Apr 8;26:346. doi: 10.1186/s12891-025-08612-0 (PMC11980155; doi:10.1186/s12891-025-08612-0)
Supplement: Supplementary file 1 — Additional file 1 [file 12891_2025_8612_MOESM1_ESM.zip]

Archive with 5 entries (5 files):
- Supplement Table 1.docx
- Supplement Table 2.docx
- Supplement Table 3.docx
- Supplement Table 4.docx
- Supplement Table 5.docx
